# Supplementary material for: Identification of substrates and sequence requirements for CARNMT1-mediated histidine methylation of C3H zinc fingers
Source: J Biol Chem. 2025 Jun 3;301(7):110335. doi: 10.1016/j.jbc.2025.110335 (PMC12275196; doi:10.1016/j.jbc.2025.110335)
Supplement: Supporting Information 2 [file mmc2.xlsx]

## Sheet: MYLK2 peptide
MYLK2-derived synthetic peptide, H148
MS/MS spectra and Table of detected y- and b-ions for unmethylated MYLK2-derived synthetic peptide: GSPAFLHSPSCPAI-NH2
MS/MS spectra and Table of detected y- and b-ions for methylated MYLK2-derived synthetic peptide: GSPAFLHSPSCPAI-NH2

## Sheet: Hs U2AF1 H37
Human, endogenous U2AF1, H37
MS/MS spectra and Table of detected y- and b-ions for unmethylated U2AF1-derived peptide: LHNKPTFSQTIALLNIYR, present in HEK293 TRex CARNMT1 KO cells
MS/MS spectra and Table of detected y- and b-ions for methylated U2AF1-derived peptide: LHNKPTFSQTIALLNIYR, present in HEK293 TRex WT cells

## Sheet: Hs U2AF1 H173
Human, endogenous U2AF1, H173
MS/MS spectra and Table of detected y- and b-ions for unmethylated U2AF1-derived peptide: GGFCNFMHLKPISR, present in HEK293 Trex WT and CARNMT1 KO cells

## Sheet: Hs ZC3H15
Human, endogenous ZC3H15, H123
MS/MS spectra and Table of detected y- and b-ions for unmethylated ZC3H15-derived peptide: FSHDLTLER, present in HEK293 TRex CARNMT1 KO cells
MS/MS spectra and Table of detected y- and b-ions for methylated ZC3H15-derived peptide: FSHDLTLER, present in HEK293 TRex WT cells

## Sheet: Hs RBM22
Human, endogenous RBM22, H183
MS/MS spectra and Table of detected y- and b-ions for unmethylated RBM22-derived peptide: HEKPTDPDDPLADQNIKDR, present in HEK293 TRex CARNMT1 KO cells
MS/MS spectra and Table of detected y- and b-ions for methylated RBM22-derived peptide: HEKPTDPDDPLADQNIKDR, present in HEK293 TRex WT cells

## Sheet: Hs ZC3H18
Human, endogenous ZC3H18, H242
MS/MS spectra and Table of detected y- and b-ions for unmethylated ZC3H18-derived peptide: FIHPGVNDK, present in HEK293 TRex CARNMT1 KO cells
MS/MS spectra and Table of detected y- and b-ions for methylated ZC3H18-derived peptide: FIHPGVNDK, present in HEK293 TRex WT cells

## Sheet: Hs PPP1R10
Human, endogenous PPP1R10, H931
MS/MS spectra and Table of detected y- and b-ions for unmethylated PPP1R10-derived peptide: YENNCAFYHPGVNGPPLP, present in HEK293 TRex CARNMT1 KO cells
MS/MS spectra and Table of detected y- and b-ions for unmethylated PPP1R10-derived peptide: YENNCAFYHPGVNGPPLP, present in HEK293 TRex WT cells

## Sheet: Hs PRR3
Human, endogenous PRR3, H180
MS/MS spectra and Table of detected y- and b-ions for unmethylated PRR3-derived peptide: YEDLCAFYHPGVNGPPL, present in HEK293 TRex CARNMT1 KO cells
MS/MS spectra and Table of detected y- and b-ions for unmethylated PRR3-derived peptide: YEDLCAFYHPGVNGPPL, present in HEK293 TRex WT cells

## Sheet: Hs RNF113A
Human, ectopically expressed RNF113A-GFP, H221
MS/MS spectra and Table of detected y- and b-ions for unmethylated RNF113A-derived peptide: FLHDRSDYK, expressed in HEK293 TRex CARNMT1 KO cells
MS/MS spectra and Table of detected y- and b-ions for methylated RNF113A-derived peptide: FLHDRSDYK, expressed in HEK293 TRex WT cells

## Sheet: Ce U2AF1
C. elegans, endogenous U2AF1, H45
MS/MS spectra and Table of detected y- and b-ions for unmethylated U2AF1-derived peptide: AHHTPTFSPTVVLK, present in C. elegans (N2)
MS/MS spectra and Table of detected y- and b-ions for methylated U2AF1-derived peptide: AHHTPTFSPTVVLK, present in C. elegans (N2)

[truncated: 3 more sheets: Ce ZC3H15, Ce RBM22, Ce Makorin]
