# Supplementary material for: Identification of substrates and sequence requirements for CARNMT1-mediated histidine methylation of C3H zinc fingers
Source: J Biol Chem. 2025 Jun 3;301(7):110335. doi: 10.1016/j.jbc.2025.110335 (PMC12275196; doi:10.1016/j.jbc.2025.110335)
Supplement: Supporting Information 3 [file mmc3.xlsx]

## Sheet: list of tested C3H ZnFs
List of tested C3H ZnF-derived peptides				Legend:	Number of peptides:	Redundancy:	methylated C3H ZnF	not methylated C3H ZnF
number	peptide sequence	gene name/ H position	ZnF y/n	methylated very strong/strong	22
1	KPDCMYLHELGDEAA	CNOT4 H214	y	methylated moderate/weak	8			KPDCMYLHELGDEAA
2	GGMCPFRHISGEKTV	CPSF4 H59	y	not methylated	89		GGMCPFRHISGEKTV
3	GDQCEFLHEYDMTKM	CPSF4 H86	y					GDQCEFLHEYDMTKM
4	NKECPFLHIDPESKI	CPSF4 H114	y					NKECPFLHIDPESKI
5	GPLCRHRHTRRVICV	CPSF4 H142	y					GPLCRHRHTRRVICV
6	GPSCKFMHPRFELPM	CPSF4 H166	y					GPSCKFMHPRFELPM
7	GKLCPFRHDRGEKMV	CPSF4L H59	y				GKLCPFRHDRGEKMV
8	GDHCKFLHQYDLTRM	CPSF4L H86	y				GDHCKFLHQYDLTRM
9	NKECSFLHVKPAFKS	CPSF4L H114	y				NKECSFLHVKPAFKS
10	GPLCKYRHVPRIMCL	CPSF4L H142	y					GPLCKYRHVPRIMCL
11	GSKCRFKHEVPPNQI	DHX57 H323	y				GSKCRFKHEVPPNQI
12	GDRCRFLHDVGRYLE	DUS3L H145	y				GDRCRFLHDVGRYLE
13	GAQCTSAHSQEELAE	HELZ H203	y					GAQCTSAHSQEELAE
14	ESRCQFAHSAVEMAV	HELZ2 H243	y				ESRCQFAHSAVEMAV
15	GARCRQPHPGAPAPP	LENG9 H64	y					GARCRQPHPGAPAPP
16	DTECKFAHPSKSCQV	MBNL1 H38	y			MBNL3 H71		DTECKFAHPSKSCQV
17	RENCKYLHPPPHLKT	MBNL1 H70	y					RENCKYLHPPPHLKT
18	ENDCRFAHPADSTMI	MBNL1 H204	y					ENDCRFAHPADSTMI
19	REKCKYFHPPAHLQA	MBNL1 H238	y			MBNL2 H235 and MBNL3 H233		REKCKYFHPPAHLQA
20	DEECKFAHPPKSCQV	MBNL2 H38	y					DEECKFAHPPKSCQV
21	RENCKYLHPPTHLKT	MBNL2 H70	y					RENCKYLHPPTHLKT
22	ETDCRFAHPADSTMI	MBNL2 H201	y					ETDCRFAHPADSTMI
23	DADCKFAHPPRVCHV	MBNL3 H39	y					DADCKFAHPPRVCHV
24	ENDCRYAHPTDASMI	MBNL3 H199	y					ENDCRYAHPTDASMI
25	GDNCRYSHDLSDSPY	MKRN1 H79	y				GDNCRYSHDLSDSPY
26	GDRCRYEHSKPLKQE	MKRN1 H108	y				GDRCRYEHSKPLKQE
27	GENCVYLHGDSCDMC	MKRN1 H232	y				GENCVYLHGDSCDMC
28	GGNCFYKHAYPDGRR	MKRN1 H390	y				GGNCFYKHAYPDGRR
29	GSQCLFSHDLANSKP	MKRN2 H26	y				GSQCLFSHDLANSKP
30	GTRCRYDHTRPSAAA	MKRN2 H55	y				GTRCRYDHTRPSAAA
31	GDACVYLHGEVCEIC	MKRN2 H189	y				GDACVYLHGEVCEIC
32	GSKCLYRHAYPDGRL	MKRN2 H347	y				GSKCLYRHAYPDGRL
33	GENCRYSHDLSGRKM	MKRN3 H119	y					GENCRYSHDLSGRKM
34	GESCMYLHGDICDMC	MKRN3 H262	y					GESCMYLHGDICDMC
35	GDTCFYKHEYPEGWG	MKRN3 H420	y					GDTCFYKHEYPEGWG
36	GDNCRYSHDLSDRLC	MKRN4P H114	y					GDNCRYSHDLSDRLC
37	GDRCRCEHSKPLKQE	MKRN4P H143	y					GDRCRCEHSKPLKQE
38	GENCVYLHGDLCDMC	MKRN4P H267	y					GENCVYLHGDLCDMC
39	GENCFYKHMYPDGRR	MKRN4P H425	y					GENCFYKHMYPDGRR
40	GDRCWNEHPGARGAG	NUP42 H22	y					GDRCWNEHPGARGAG
41	GEECQFLHEDPAAGA	PAN3 H68	y					GEECQFLHEDPAAGA
42	GTSCKRSHDFSNSEN	PARP12 H199	y					GTSCKRSHDFSNSEN
43	QDKCHRVHFHLPYRW	PARP12 H294	y					QDKCHRVHFHLPYRW
44	ENNCAFYHPGVNGPP	PPP1R10 H931	y				ENNCAFYHPGVNGPP
45	EDLCAFYHPGVNGPP	PRR3 H180	y				EDLCAFYHPGVNGPP
46	GEECPYRHEKPTDPD	RBM22 H183	y					GEECPYRHEKPTDPD
47	GDMCPFDHGSDPVVV	RBM26 H313	y					GDMCPFDHGSDPVVV
48	GDLCQFDHGNDPLVV	RBM27 H298	y					GDLCQFDHGNDPLVV
49	GASCTFAHSQEELEK	RC3H1 H438	y				GASCTFAHSQEELEK
50	GTNCTFAHSQEELEK	RC3H2 H435	y					GTNCTFAHSQEELEK
51	GDSCKFLHDRSDYKH	RNF113A H221	y				GDSCKFLHDRSDYKH
52	GDSCKFLHDRSDYKL	RNF113B H215	y				GDSCKFLHDRSDYKL
53	GRDCLKHHTVLPYHW	TIPARP H261	y					GRDCLKHHTVLPYHW
54	GPQCPQSHDIDLIID	TOE1 H319	y					GPQCPQSHDIDLIID
55	GDQCCYSHSPPTPRV	TRMT1 H624	y					GDQCCYSHSPPTPRV
56	TDCCPFAHGPAELRP	TRMT44 H740	y					TDCCPFAHGPAELRP
57	GDRCSRLHNKPTFSQ	U2AF1 H37	y			U2AF1L4 H37	GDRCSRLHNKPTFSQ
58	GGFCNFMHLKPISRE	U2AF1 H173	y					GGFCNFMHLKPISRE
59	GGFCNFMHLRPISQN	U2AF1L4 H173	y					GGFCNFMHLRPISQN
60	GDECPFLHRTTGDTE	UNK H110	y					GDECPFLHRTTGDTE
61	GLHCAFAHGPHDLRS	UNK H151	y					GLHCAFAHGPHDLRS
62	GYACPYYHNSKDRRR	UNK H238	y					GYACPYYHNSKDRRR
63	GPFCAFAHVEQPPLS	UNK H318	y					GPFCAFAHVEQPPLS
64	GDECPYLHRTTGDTE	UNKL H101	y					GDECPYLHRTTGDTE
65	GLHCAFAHGPLDLRP	UNKL H142	y					GLHCAFAHGPLDLRP
66	GYACPHYHNSRDRRR	UNKL H230	y					GYACPHYHNSRDRRR
67	GPFCAFAHVEKSLGM	UNKL H307	y					GPFCAFAHVEKSLGM
68	GKRCRYRHPDMSEVS	ZC3H10 H60	y					GKRCRYRHPDMSEVS
69	RPNCRFIHGSKEDED	ZC3H10 H96	y				RPNCRFIHGSKEDED
70	GAKCKFRHLQRDFEF	ZC3H10 H158	y					GAKCKFRHLQRDFEF
71	GDSCPFRHCEAAIGN	ZC3H11A H26	y					GDSCPFRHCEAAIGN
72	RQVCRFRHMEIDKKR	ZC3H11A H54	y					RQVCRFRHMEIDKKR
73	KLNCAFHHNRGRYVD	ZC3H11A H84	y			ZC3H11C H84		KLNCAFHHNRGRYVD
74	GDSCPFRHCEAALGN	ZC3H11B H26	y			ZC3H11C H26		GDSCPFRHCEAALGN
75	RRVCRFRHMEIDKKR	ZC3H11B H54	y			ZC3H11C H54		RRVCRFRHMEIDKKR
76	KLNCVFHHNRGRYVD	ZC3H11B H84	y					KLNCVFHHNRGRYVD
77	GHKCKYYHPERANQP	ZC3H12B H377	y					GHKCKYYHPERANQP
78	GHKCKYYHPERGSQP	ZC3H12C H432	y					GHKCKYYHPERGSQP
79	GIKCKFYHPERPHHA	ZC3H12D H276	y					GIKCKFYHPERPHHA
80	GNTCRFVHGPSPRGK	ZC3H13 H61	y					GNTCRFVHGPSPRGK
81	GDECAYHHPISPCKA	ZC3H14 H617	y					GDECAYHHPISPCKA
82	AEKCLFVHPNCKYDA	ZC3H14 H638	y					AEKCLFVHPNCKYDA
83	KPDCPFTHVSRRIPV	ZC3H14 H656	y					KPDCPFTHVSRRIPV
84	KMECPFYHPKHCRFN	ZC3H14 H697	y					KMECPFYHPKHCRFN
85	RPDCTFYHPTINVPP	ZC3H14 H716	y					RPDCTFYHPTINVPP
86	GDKCKFSHDLTLERK	ZC3H15 H123	y				GDKCKFSHDLTLERK
87	GMNCRFIHPGVNDKG	ZC3H18 H242	y				GMNCRFIHPGVNDKG
88	GERCPYIHDPEKVAV	ZC3H3 H692	y					GERCPYIHDPEKVAV
89	DGTCPFSHHVSKEKM	ZC3H3 H719	y					DGTCPFSHHVSKEKM
90	NSNCPYSHVYVSRKA	ZC3H3 H746	y					NSNCPYSHVYVSRKA
91	GAKCKKKHTLLCPDF	ZC3H3 H774	y					GAKCKKKHTLLCPDF
92	GAQCQLLHRTQKRHS	ZC3H3 H797	y					GAQCQLLHRTQKRHS
93	GDHCNFSHDIELPKK	ZC3H4 H414	y					GDHCNFSHDIELPKK
94	AENCPYMHGDFPCKL	ZC3H4 H443	y					AENCPYMHGDFPCKL
95	GDDCMFSHDPLTEET	ZC3H4 H467	y					GDDCMFSHDPLTEET
96	GDQCKFDHDAELEKR	ZC3H6 H296	y					GDQCKFDHDAELEKR
97	GENCIYMHNEFPCKF	ZC3H6 H325	y					GENCIYMHNEFPCKF
98	GDNCKFSHDDLTKET	ZC3H6 H349	y					GDNCKFSHDDLTKET
99	EDECFYAHSLVELKV	ZC3H7A H653	y					EDECFYAHSLVELKV
100	VGNCSFAHSPEEREV	ZC3H7A H794	y					VGNCSFAHSPEEREV
101	GNSCKFAHGNAELHE	ZC3H7A H925	y					GNSCKFAHGNAELHE
102	EDSCHFAHSFIELKV	ZC3H7B H635	y					EDSCHFAHSFIELKV
103	VGNCSFAHSPEERDM	ZC3H7B H779	y					VGNCSFAHSPEERDM
104	GDKCRCAHGQEELNE	ZC3H7B H911	y					GDKCRCAHGQEELNE
105	GDQCKFDHDAEIEKK	ZC3H8 H215	y				GDQCKFDHDAEIEKK
106	GENCLYLHNEYPCKF	ZC3H8 H244	y					GENCLYLHNEYPCKF
107	GEYCKFSHAPLTPET	ZC3H8 H268	y				GEYCKFSHAPLTPET
108	FPNCLRSHNLMDRKV	ZC3HAV1 H191	y					FPNCLRSHNLMDRKV
109	NGSCSKVHFHLPYRW	ZC3HAV1 H531	y					NGSCSKVHFHLPYRW
110	GAKCQFAHGLGELRQ	ZFP36 H128	y				GAKCQFAHGLGELRQ
111	GSRCHFIHNPSEDLA	ZFP36 H166	y				GSRCHFIHNPSEDLA
112	GDKCQFAHGIHELRS	ZFP36L1 H139	y					GDKCQFAHGIHELRS
113	GPRCHFIHNAEERRA	ZFP36L1 H177	y				GPRCHFIHNAEERRA
114	GEKCQFAHGFHELRS	ZFP36L2 H178	y					GEKCQFAHGFHELRS
115	GPRCHFIHNADERRP	ZFP36L2 H216	y				GPRCHFIHNADERRP
116	KENCRFSHGQVVSLD	ZGPAT H198	y					KENCRFSHGQVVSLD
117	GSNCRFSHMSERDLQ	ZMAT5 H76	y					GSNCRFSHMSERDLQ
118	GDRCSRKHNFPTSSP	ZRSR2 H191	y			ZRSR2P1 H196		GDRCSRKHNFPTSSP
119	GKHCNFLHVFRNPNN	ZRSR2 H330	y			ZRSR2P1 H335		GKHCNFLHVFRNPNN

## Sheet: list of tested non-ZnFs
List of tested non ZnF-derived peptides				Legend:	Number of peptides:	methylated non-ZnF	not methylated non-ZnF
number	peptide sequence	gene name/ H position	ZnF y/n	methylated very strong/strong	2
1	HPFQGYEHRQLRYQQ	ADAR H21	n	methylated moderate/weak	8	HPFQGYEHRQLRYQQ
2	AIDAGYRHIDCAYVY	AKR1B10 H42	n	not methylated	15		AIDAGYRHIDCAYVY
3	DGSRLYTHQVATRWY	CDK20 H162	n			DGSRLYTHQVATRWY
4	ENLLVYEHQDGSKSL	DCLK1 H522	n				ENLLVYEHQDGSKSL
5	HELPCFQHHGIDTPT	DDIAS H375	n			HELPCFQHHGIDTPT
6	KGVPLYRHIADLAGN	ENO1 H133	n			KGVPLYRHIADLAGN
7	ILFSPFFHPGNSIHT	ETV6 H135	n				ILFSPFFHPGNSIHT
8	FSPVSYQHDLALLRL	F12 H460	n				FSPVSYQHDLALLRL
9	HSVFDFTHPCDHEEM	HIF1A H137	n				HSVFDFTHPCDHEEM
10	EGKEKYQHSLNLLNK	KBTBD12 H13	n				EGKEKYQHSLNLLNK
11	TSIVPMMHSATSATV	MBNL2 v2 H336	n				TSIVPMMHSATSATV
12	SNIVPMMHGATPTTV	MBNL3 H324	n				SNIVPMMHGATPTTV
13	ITCRYFMHGVCREGS	MKRN2 H13	n			ITCRYFMHGVCREGS
14	GAVGTMAHSVPSPAF	MKRN2 H71	n				GAVGTMAHSVPSPAF
15	IENRESRHVPNNEDV	MKRN2 H389	n			IENRESRHVPNNEDV
16	ELGDLFMHLSGVESS	MKRN2 H407	n				ELGDLFMHLSGVESS
17	RGSPAFLHSPSCPAI	MYLK2 H148	n			RGSPAFLHSPSCPAI
18	TTIAAYWHGTQARRE	MYO1B H791	n			TTIAAYWHGTQARRE
19	DHRVHQVTPQTHFIS	PITHD1 H208	n			DHRVHQVTPQTHFIS
20	NLKKEFLHAQEEVKR	PSMC4 H74	n				NLKKEFLHAQEEVKR
21	SATDSFDHKKFFQMV	PVALB H27	n				SATDSFDHKKFFQMV
22	IQHITYQHWLPKILG	PXDN H1033	n				IQHITYQHWLPKILG
23	LFASRFLHSSIFEQD	SPEN H1532	n			LFASRFLHSSIFEQD
24	GTYRQLFHPEQLITG	TUBA1B H88	n				GTYRQLFHPEQLITG
25	ECGKAFIHSSALIQH	ZNF286B H478	n				ECGKAFIHSSALIQH
26	DVPVPSDHGGTESSP	ZFP36 H23	n				DVPVPSDHGGTESSP

## Sheet: Figure 5A
99 tetsted C3H ZnF sequences from Figure 5A
		Protein/ Site	Sequence
		MYLK2 H148	RGSPAFLHSPSCPAI				A1	MYLK2 H148	R G S P A F L H S P S C P A I
		RNF113A H221	GDSCKFLHDRSDYKH				A2	RNF113A H221	G D S C K F L H D R S D Y K H
		CPSF4 H59	GGMCPFRHISGEKTV				A3	CPSF4 H59	G G M C P F R H I S G E K T V
		CPSF4 H142	GPLCRHRHTRRVICV				A4	CPSF4 H142	G P L C R H R H T R R V I C V
		CPSF4L H59	GKLCPFRHDRGEKMV				A5	CPSF4L H59	G K L C P F R H D R G E K M V
		CPSF4L H86	GDHCKFLHQYDLTRM				A6	CPSF4L H86	G D H C K F L H Q Y D L T R M
		CPSF4L H114	NKECSFLHVKPAFKS				A7	CPSF4L H114	N K E C S F L H V K P A F K S
		CPSF4L H142	GPLCKYRHVPRIMCL				A8	CPSF4L H142	G P L C K Y R H V P R I M C L
		HELZ H203	GAQCTSAHSQEELAE				A9	HELZ H203	G A Q C T S A H S Q E E L A E
		LENG9 H64	GARCRQPHPGAPAPP				A10	LENG9 H64	G A R C R Q P H P G A P A P P
		MBNL1 H38	DTECKFAHPSKSCQV				A11	MBNL1 H38	D T E C K F A H P S K S C Q V
		MBNL1 H70	RENCKYLHPPPHLKT				A12	MBNL1 H70	R E N C K Y L H P P P H L K T
		MBNL1 H204	ENDCRFAHPADSTMI				A13	MBNL1 H204	E N D C R F A H P A D S T M I
		MBNL1 H238	REKCKYFHPPAHLQA				A14	MBNL1 H238	R E K C K Y F H P P A H L Q A
		MBNL2 H38	DEECKFAHPPKSCQV				A15	MBNL2 H38	D E E C K F A H P P K S C Q V
		MBNL2 H70	RENCKYLHPPTHLKT				A16	MBNL2 H70	R E N C K Y L H P P T H L K T
		MBNL2 H201	ETDCRFAHPADSTMI				A17	MBNL2 H201	E T D C R F A H P A D S T M I
		MBNL3 H39	DADCKFAHPPRVCHV				A18	MBNL3 H39	D A D C K F A H P P R V C H V
		MBNL3 H199	ENDCRYAHPTDASMI				A19	MBNL3 H199	E N D C R Y A H P T D A S M I
		MKRN1 H108	GDRCRYEHSKPLKQE				B1	MKRN1 H108	G D R C R Y E H S K P L K Q E
		MKRN1 H232	GENCVYLHGDSCDMC				B2	MKRN1 H232	G E N C V Y L H G D S C D M C
		MKRN1 H390	GGNCFYKHAYPDGRR				B3	MKRN1 H390	G G N C F Y K H A Y P D G R R
		MKRN2 H347	GSKCLYRHAYPDGRL				B4	MKRN2 H347	G S K C L Y R H A Y P D G R L
		MKRN3 H119	GENCRYSHDLSGRKM				B5	MKRN3 H119	G E N C R Y S H D L S G R K M
		MKRN3 H262	GESCMYLHGDICDMC				B6	MKRN3 H262	G E S C M Y L H G D I C D M C
		MKRN3 H420	GDTCFYKHEYPEGWG				B7	MKRN3 H420	G D T C F Y K H E Y P E G W G
		MKRN4P H114	GDNCRYSHDLSDRLC				B8	MKRN4P H114	G D N C R Y S H D L S D R L C
		MKRN4P H143	GDRCRCEHSKPLKQE				B9	MKRN4P H143	G D R C R C E H S K P L K Q E
		MKRN4P H267	GENCVYLHGDLCDMC				B10	MKRN4P H267	G E N C V Y L H G D L C D M C
		MKRN4P H425	GENCFYKHMYPDGRR				B11	MKRN4P H425	G E N C F Y K H M Y P D G R R
		NUP42 H22	GDRCWNEHPGARGAG				B12	NUP42 H22	G D R C W N E H P G A R G A G
		PAN3 H68	GEECQFLHEDPAAGA				B13	PAN3 H68	G E E C Q F L H E D P A A G A
		PARP12 H199	GTSCKRSHDFSNSEN				B14	PARP12 H199	G T S C K R S H D F S N S E N
		PARP12 H294	QDKCHRVHFHLPYRW				B15	PARP12 H294	Q D K C H R V H F H L P Y R W
		RBM26 H313	GDMCPFDHGSDPVVV				B16	RBM26 H313	G D M C P F D H G S D P V V V
		RBM27 H298	GDLCQFDHGNDPLVV				B17	RBM27 H298	G D L C Q F D H G N D P L V V
		RC3H1 H438	GASCTFAHSQEELEK				B18	RC3H1 H438	G A S C T F A H S Q E E L E K
		RC3H2 H435	GTNCTFAHSQEELEK				B19	RC3H2 H435	G T N C T F A H S Q E E L E K
		RNF113B H215	GDSCKFLHDRSDYKL				C1	RNF113B H215	G D S C K F L H D R S D Y K L
		TIPARP H261	GRDCLKHHTVLPYHW				C2	TIPARP H261	G R D C L K H H T V L P Y H W
		TOE1 H319	GPQCPQSHDIDLIID				C3	TOE1 H319	G P Q C P Q S H D I D L I I D
		TRMT1 H624	GDQCCYSHSPPTPRV				C4	TRMT1 H624	G D Q C C Y S H S P P T P R V
		TRMT44 H740	TDCCPFAHGPAELRP				C5	TRMT44 H740	T D C C P F A H G P A E L R P
		U2AF1 H37	GDRCSRLHNKPTFSQ				C6	U2AF1 H37	G D R C S R L H N K P T F S Q
		U2AF1L4 H173	GGFCNFMHLRPISQN				C7	U2AF1L4 H173	G G F C N F M H L R P I S Q N
		UNK H151	GLHCAFAHGPHDLRS				C8	UNK H151	G L H C A F A H G P H D L R S
		UNK H238	GYACPYYHNSKDRRR				C9	UNK H238	G Y A C P Y Y H N S K D R R R
		UNK H318	GPFCAFAHVEQPPLS				C10	UNK H318	G P F C A F A H V E Q P P L S
		UNKL H101	GDECPYLHRTTGDTE				C11	UNKL H101	G D E C P Y L H R T T G D T E
		UNKL H142	GLHCAFAHGPLDLRP				C12	UNKL H142	G L H C A F A H G P L D L R P
		UNKL H230	GYACPHYHNSRDRRR				C13	UNKL H230	G Y A C P H Y H N S R D R R R
		UNKL H307	GPFCAFAHVEKSLGM				C14	UNKL H307	G P F C A F A H V E K S L G M
		ZC3H10 H60	GKRCRYRHPDMSEVS				C15	ZC3H10 H60	G K R C R Y R H P D M S E V S
		ZC3H10 H96	RPNCRFIHGSKEDED				C16	ZC3H10 H96	R P N C R F I H G S K E D E D
		ZC3H10 H158	GAKCKFRHLQRDFEF				C17	ZC3H10 H158	G A K C K F R H L Q R D F E F
		ZC3H11A H26	GDSCPFRHCEAAIGN				C18	ZC3H11A H26	G D S C P F R H C E A A I G N
		ZC3H11A H54	RQVCRFRHMEIDKKR				C19	ZC3H11A H54	R Q V C R F R H M E I D K K R
		ZC3H11A H84	KLNCAFHHNRGRYVD				D1	ZC3H11A H84	K L N C A F H H N R G R Y V D
		ZC3H11B H26	GDSCPFRHCEAALGN				D2	ZC3H11B H26	G D S C P F R H C E A A L G N
		ZC3H11B H54	RRVCRFRHMEIDKKR				D3	ZC3H11B H54	R R V C R F R H M E I D K K R
		ZC3H11B H84	KLNCVFHHNRGRYVD				D4	ZC3H11B H84	K L N C V F H H N R G R Y V D
		ZC3H12B H377	GHKCKYYHPERANQP				D5	ZC3H12B H377	G H K C K Y Y H P E R A N Q P
		ZC3H12C H432	GHKCKYYHPERGSQP				D6	ZC3H12C H432	G H K C K Y Y H P E R G S Q P
		ZC3H12D H276	GIKCKFYHPERPHHA				D7	ZC3H12D H276	G I K C K F Y H P E R P H H A
		ZC3H13 H61	GNTCRFVHGPSPRGK				D8	ZC3H13 H61	G N T C R F V H G P S P R G K
		ZC3H14 H617	GDECAYHHPISPCKA				D9	ZC3H14 H617	G D E C A Y H H P I S P C K A
		ZC3H14 H638	AEKCLFVHPNCKYDA				D10	ZC3H14 H638	A E K C L F V H P N C K Y D A
		ZC3H14 H656	KPDCPFTHVSRRIPV				D11	ZC3H14 H656	K P D C P F T H V S R R I P V
		ZC3H14 H697	KMECPFYHPKHCRFN				D12	ZC3H14 H697	K M E C P F Y H P K H C R F N
		ZC3H14 H716	RPDCTFYHPTINVPP				D13	ZC3H14 H716	R P D C T F Y H P T I N V P P
		ZC3H3 H692	GERCPYIHDPEKVAV				D14	ZC3H3 H692	G E R C P Y I H D P E K V A V
		ZC3H3 H719	DGTCPFSHHVSKEKM				D15	ZC3H3 H719	D G T C P F S H H V S K E K M
		ZC3H3 H746	NSNCPYSHVYVSRKA				D16	ZC3H3 H746	N S N C P Y S H V Y V S R K A
		ZC3H3 H774	GAKCKKKHTLLCPDF				D17	ZC3H3 H774	G A K C K K K H T L L C P D F
		ZC3H3 H797	GAQCQLLHRTQKRHS				D18	ZC3H3 H797	G A Q C Q L L H R T Q K R H S
		ZC3H4 H443	AENCPYMHGDFPCKL				D19	ZC3H4 H443	A E N C P Y M H G D F P C K L
		ZC3H4 H467	GDDCMFSHDPLTEET				E1	ZC3H4 H467	G D D C M F S H D P L T E E T
		ZC3H6 H296	GDQCKFDHDAELEKR				E2	ZC3H6 H296	G D Q C K F D H D A E L E K R
		ZC3H6 H325	GENCIYMHNEFPCKF				E3	ZC3H6 H325	G E N C I Y M H N E F P C K F
		ZC3H6 H349	GDNCKFSHDDLTKET				E4	ZC3H6 H349	G D N C K F S H D D L T K E T
		ZC3H7A H653	EDECFYAHSLVELKV				E5	ZC3H7A H653	E D E C F Y A H S L V E L K V
		ZC3H7A H794	VGNCSFAHSPEEREV				E6	ZC3H7A H794	V G N C S F A H S P E E R E V
		ZC3H7A H925	GNSCKFAHGNAELHE				E7	ZC3H7A H925	G N S C K F A H G N A E L H E
		ZC3H7B H635	EDSCHFAHSFIELKV				E8	ZC3H7B H635	E D S C H F A H S F I E L K V
		ZC3H7B H779	VGNCSFAHSPEERDM				E9	ZC3H7B H779	V G N C S F A H S P E E R D M
		ZC3H7B H911	GDKCRCAHGQEELNE				E10	ZC3H7B H911	G D K C R C A H G Q E E L N E
		ZC3H8 H215	GDQCKFDHDAEIEKK				E11	ZC3H8 H215	G D Q C K F D H D A E I E K K
		ZC3H8 H244	GENCLYLHNEYPCKF				E12	ZC3H8 H244	G E N C L Y L H N E Y P C K F
		ZC3HAV1 H191	FPNCLRSHNLMDRKV				E13	ZC3HAV1 H191	F P N C L R S H N L M D R K V
		ZC3HAV1 H531	NGSCSKVHFHLPYRW				E14	ZC3HAV1 H531	N G S C S K V H F H L P Y R W
		ZFP36 H128	GAKCQFAHGLGELRQ				E15	ZFP36 H128	G A K C Q F A H G L G E L R Q
		ZFP36 H166	GSRCHFIHNPSEDLA				E16	ZFP36 H166	G S R C H F I H N P S E D L A
		ZFP36L1 H139	GDKCQFAHGIHELRS				E17	ZFP36L1 H139	G D K C Q F A H G I H E L R S
		ZFP36L1 H177	GPRCHFIHNAEERRA				E18	ZFP36L1 H177	G P R C H F I H N A E E R R A
		ZFP36L2 H178	GEKCQFAHGFHELRS				E19	ZFP36L2 H178	G E K C Q F A H G F H E L R S
		ZFP36L2 H216	GPRCHFIHNADERRP				F1	ZFP36L2 H216	G P R C H F I H N A D E R R P
		ZGPAT H198	KENCRFSHGQVVSLD				F2	ZGPAT H198	K E N C R F S H G Q V V S L D
		ZMAT5 H76	GSNCRFSHMSERDLQ				F3	ZMAT5 H76	G S N C R F S H M S E R D L Q
		ZRSR2 H191	GDRCSRKHNFPTSSP				F4	ZRSR2 H191	G D R C S R K H N F P T S S P
		ZRSR2 H330	GKHCNFLHVFRNPNN				F5	ZRSR2 H330	G K H C N F L H V F R N P N N
		MYLK2 H148	RGSPAFLHSPSCPAI				F6	MYLK2 H148	R G S P A F L H S P S C P A I
		RNF113A H221	GDSCKFLHDRSDYKH				F7	RNF113A H221	G D S C K F L H D R S D Y K H

## Sheet: Figure 5B
31 tetsted C3H ZnF and non-ZnF sequences from Figure 5B
	Protein/ Site	Peptide
1	ZFP36L1 H177	GPRCHFIHNAEERRA
	ZFP36L1 H177A	GPRCHFIANAEERRA
2	ZFP36L2 H216	GPRCHFIHNADERRP
	ZFP36L2 H216A	GPRCHFIANADERRP
3	RNF113A H221	GDSCKFLHDRSDYKH
	RNF113A H221A	GDSCKFLADRSDYKH
4	RNF113B H215	GDSCKFLHDRSDYKL
	RNF113B H215A	GDSCKFLADRSDYKL
5	DUS3L H145	GDRCRFLHDVGRYLE
	DUS3L H145A	GDRCRFLADVGRYLE
6	CPSF4L H59	GKLCPFRHDRGEKMV
	CPSF4L H59A	GKLCPFRADRGEKMV
7	U2AF1 H37	GDRCSRLHNKPTFSQ
	U2AF1 H37A	GDRCSRLANKPTFSQ
8	MKRN2 H347	GSKCLYRHAYPDGRL
	MKRN2 H347A	GSKCLYRAAYPDGRL
9	MYLK2 H148	RGSPAFLHSPSCPAI
	MYLK2 H148A	RGSPAFLASPSCPAI
10	CPSF4L H114	NKECSFLHVKPAFKS
	CPSF4L H114A	NKECSFLAVKPAFKS
11	ZFP36 H128	GAKCQFAHGLGELRQ
	ZFP36 H128A	GAKCQFAAGLGELRQ
12	CPSF4L H86	GDHCKFLHQYDLTRM
	CPSF4L H86A	GDHCKFLAQYDLTRM
13	MKRN1 H390	GGNCFYKHAYPDGRR
	MKRN1 H390A	GGNCFYKAAYPDGRR
14	CPSF4 H59	GGMCPFRHISGEKTV
	CPSF4 H59A	GGMCPFRAISGEKTV
15	ZC3H15 H123	GDKCKFSHDLTLERK
	ZC3H15 H123A	GDKCKFSADLTLERK
16	DHX57 H323	GSKCRFKHEVPPNQI
	DHX57 H323A	GSKCRFKAEVPPNQI
17	ZC3H10 H96	RPNCRFIHGSKEDED
	ZC3H10 H96A	RPNCRFIAGSKEDED
18	ZC3H18 H242	GMNCRFIHPGVNDKG
	ZC3H18 H242	GMNCRFIAPGVNDKG
19	MKRN2 H13	ITCRYFMHGVCREGS
	MKRN2 H13A	ITCRYFMAGVCREGS
20	ZFP36 H166	GSRCHFIHNPSEDLA
	ZFP36 H166A	GSRCHFIANPSEDLA
21	MKRN2 H26	GSQCLFSHDLANSKP
	MKRN2 H26A	GSQCLFSADLANSKP
22	MKRN2 H55	GTRCRYDHTRPSAAA
	MKRN2 H55A	GTRCRYDATRPSAAA
23	MKRN1 H108	GDRCRYEHSKPLKQE
	MKRN1 H108A	GDRCRYEASKPLKQE
24	ZC3H8 H268	GEYCKFSHAPLTPET
	ZC3H8 H268A	GEYCKFSAAPLTPET
25	MKRN1 H79	GDNCRYSHDLSDSPY
	MKRN1 H79A	GDNCRYSADLSDSPY
26	PPP1R10 H931	ENNCAFYHPGVNGPP
	PPP1R10 H931A	ENNCAFYAPGVNGPP
27	CDK20 H162	DGSRLYTHQVATRWY
	CDK20 H162A	DGSRLYTAQVATRWY
28	ADAR H21	HPFQGYEHRQLRYQQ
	ADAR H21A	HPFQGYEARQLRYQQ
29	RC3H1 H438	GASCTFAHSQEELEK
	RC3H1 H438A	GASCTFAASQEELEK
30	ZC3H8 H215	GDQCKFDHDAEIEKK
	ZC3H8 H215A	GDQCKFDADAEIEKK
31	MYO1B H791	TTIAAYWHGTQARRE
	MYO1B H791A	TTIAAYWAGTQARRE

## Sheet: Figure 7A
Long specificity scan for MYLK2-derived peptide
	MYLK2	R G S P A F L H S P S C P A I
		column: WT, control			column: replacing G at position -6			column: replacing S at position -5			column: replacing P at position -4			column: replacing A at position -3			column: replacing F at position -2			column: replacing L at position -1			column: replacing H at position 0			column: replacing S at position +1			column: replacing P at position +2			column: replacing S at position +3			column: replacing C at position +4
	WT	R G S P A F L H S P S C P A I		replace A	R A S P A F L H S P S C P A I		replace A	R G A P A F L H S P S C P A I		replace A	R G S A A F L H S P S C P A I		replace A	R G S P A F L H S P S C P A I		replace A	R G S P A A L H S P S C P A I		replace A	R G S P A F A H S P S C P A I		replace A	R G S P A F L A S P S C P A I		replace A	R G S P A F L H A P S C P A I		replace A	R G S P A F L H S A S C P A I		replace A	R G S P A F L H S P A C P A I		replace A	R G S P A F L H S P S A P A I
	WT	R G S P A F L H S P S C P A I		replace R	R R S P A F L H S P S C P A I		replace R	R G R P A F L H S P S C P A I		replace R	R G S R A F L H S P S C P A I		replace R	R G S P R F L H S P S C P A I		replace R	R G S P A R L H S P S C P A I		replace R	R G S P A F R H S P S C P A I		replace R	R G S P A F L R S P S C P A I		replace R	R G S P A F L H R P S C P A I		replace R	R G S P A F L H S R S C P A I		replace R	R G S P A F L H S P R C P A I		replace R	R G S P A F L H S P S R P A I
	WT	R G S P A F L H S P S C P A I		replace N	R N S P A F L H S P S C P A I		replace N	R G N P A F L H S P S C P A I		replace N	R G S N A F L H S P S C P A I		replace N	R G S P N F L H S P S C P A I		replace N	R G S P A N L H S P S C P A I		replace N	R G S P A F N H S P S C P A I		replace N	R G S P A F L N S P S C P A I		replace N	R G S P A F L H N P S C P A I		replace N	R G S P A F L H S N S C P A I		replace N	R G S P A F L H S P N C P A I		replace N	R G S P A F L H S P S N P A I
	WT	R G S P A F L H S P S C P A I		replace D	R D S P A F L H S P S C P A I		replace D	R G D P A F L H S P S C P A I		replace D	R G S D A F L H S P S C P A I		replace D	R G S P D F L H S P S C P A I		replace D	R G S P A D L H S P S C P A I		replace D	R G S P A F D H S P S C P A I		replace D	R G S P A F L D S P S C P A I		replace D	R G S P A F L H D P S C P A I		replace D	R G S P A F L H S D S C P A I		replace D	R G S P A F L H S P D C P A I		replace D	R G S P A F L H S P S D P A I
	WT	R G S P A F L H S P S C P A I		replace Q	R Q S P A F L H S P S C P A I		replace Q	R G Q P A F L H S P S C P A I		replace Q	R G S Q A F L H S P S C P A I		replace Q	R G S P Q F L H S P S C P A I		replace Q	R G S P A Q L H S P S C P A I		replace Q	R G S P A F Q H S P S C P A I		replace Q	R G S P A F L Q S P S C P A I		replace Q	R G S P A F L H Q P S C P A I		replace Q	R G S P A F L H S Q S C P A I		replace Q	R G S P A F L H S P Q C P A I		replace Q	R G S P A F L H S P S Q P A I
	WT	R G S P A F L H S P S C P A I		replace E	R E S P A F L H S P S C P A I		replace E	R G E P A F L H S P S C P A I		replace E	R G S E A F L H S P S C P A I		replace E	R G S P E F L H S P S C P A I		replace E	R G S P A E L H S P S C P A I		replace E	R G S P A F E H S P S C P A I		replace E	R G S P A F L E S P S C P A I		replace E	R G S P A F L H E P S C P A I		replace E	R G S P A F L H S E S C P A I		replace E	R G S P A F L H S P E C P A I		replace E	R G S P A F L H S P S E P A I
	WT	R G S P A F L H S P S C P A I		replace G	R G S P A F L H S P S C P A I		replace G	R G G P A F L H S P S C P A I		replace G	R G S G A F L H S P S C P A I		replace G	R G S P G F L H S P S C P A I		replace G	R G S P A G L H S P S C P A I		replace G	R G S P A F G H S P S C P A I		replace G	R G S P A F L G S P S C P A I		replace G	R G S P A F L H G P S C P A I		replace G	R G S P A F L H S G S C P A I		replace G	R G S P A F L H S P G C P A I		replace G	R G S P A F L H S P S G P A I
	WT	R G S P A F L H S P S C P A I		replace H	R H S P A F L H S P S C P A I		replace H	R G H P A F L H S P S C P A I		replace H	R G S H A F L H S P S C P A I		replace H	R G S P H F L H S P S C P A I		replace H	R G S P A H L H S P S C P A I		replace H	R G S P A F H H S P S C P A I		replace H	R G S P A F L H S P S C P A I		replace H	R G S P A F L H H P S C P A I		replace H	R G S P A F L H S H S C P A I		replace H	R G S P A F L H S P H C P A I		replace H	R G S P A F L H S P S H P A I
	WT	R G S P A F L H S P S C P A I		replace I	R I S P A F L H S P S C P A I		replace I	R G I P A F L H S P S C P A I		replace I	R G S I A F L H S P S C P A I		replace I	R G S P I F L H S P S C P A I		replace I	R G S P A I L H S P S C P A I		replace I	R G S P A F I H S P S C P A I		replace I	R G S P A F L I S P S C P A I		replace I	R G S P A F L H I P S C P A I		replace I	R G S P A F L H S I S C P A I		replace I	R G S P A F L H S P I C P A I		replace I	R G S P A F L H S P S I P A I
	WT	R G S P A F L H S P S C P A I		replace L	R L S P A F L H S P S C P A I		replace L	R G L P A F L H S P S C P A I		replace L	R G S L A F L H S P S C P A I		replace L	R G S P L F L H S P S C P A I		replace L	R G S P A L L H S P S C P A I		replace L	R G S P A F L H S P S C P A I		replace L	R G S P A F L L S P S C P A I		replace L	R G S P A F L H L P S C P A I		replace L	R G S P A F L H S L S C P A I		replace L	R G S P A F L H S P L C P A I		replace L	R G S P A F L H S P S L P A I
	WT	R G S P A F L H S P S C P A I		replace K	R K S P A F L H S P S C P A I		replace K	R G K P A F L H S P S C P A I		replace K	R G S K A F L H S P S C P A I		replace K	R G S P K F L H S P S C P A I		replace K	R G S P A K L H S P S C P A I		replace K	R G S P A F K H S P S C P A I		replace K	R G S P A F L K S P S C P A I		replace K	R G S P A F L H K P S C P A I		replace K	R G S P A F L H S K S C P A I		replace K	R G S P A F L H S P K C P A I		replace K	R G S P A F L H S P S K P A I
	WT	R G S P A F L H S P S C P A I		replace M	R M S P A F L H S P S C P A I		replace M	R G M P A F L H S P S C P A I		replace M	R G S M A F L H S P S C P A I		replace M	R G S P M F L H S P S C P A I		replace M	R G S P A M L H S P S C P A I		replace M	R G S P A F M H S P S C P A I		replace M	R G S P A F L M S P S C P A I		replace M	R G S P A F L H M P S C P A I		replace M	R G S P A F L H S M S C P A I		replace M	R G S P A F L H S P M C P A I		replace M	R G S P A F L H S P S M P A I
	WT	R G S P A F L H S P S C P A I		replace F	R F S P A F L H S P S C P A I		replace F	R G F P A F L H S P S C P A I		replace F	R G S F A F L H S P S C P A I		replace F	R G S P F F L H S P S C P A I		replace F	R G S P A F L H S P S C P A I		replace F	R G S P A F F H S P S C P A I		replace F	R G S P A F L F S P S C P A I		replace F	R G S P A F L H F P S C P A I		replace F	R G S P A F L H S F S C P A I		replace F	R G S P A F L H S P F C P A I		replace F	R G S P A F L H S P S F P A I
	WT	R G S P A F L H S P S C P A I		replace P	R P S P A F L H S P S C P A I		replace P	R G P P A F L H S P S C P A I		replace P	R G S P A F L H S P S C P A I		replace P	R G S P P F L H S P S C P A I		replace P	R G S P A P L H S P S C P A I		replace P	R G S P A F P H S P S C P A I		replace P	R G S P A F L P S P S C P A I		replace P	R G S P A F L H P P S C P A I		replace P	R G S P A F L H S P S C P A I		replace P	R G S P A F L H S P P C P A I		replace P	R G S P A F L H S P S P P A I
	WT	R G S P A F L H S P S C P A I		replace S	R S S P A F L H S P S C P A I		replace S	R G S P A F L H S P S C P A I		replace S	R G S S A F L H S P S C P A I		replace S	R G S P S F L H S P S C P A I		replace S	R G S P A S L H S P S C P A I		replace S	R G S P A F S H S P S C P A I		replace S	R G S P A F L S S P S C P A I		replace S	R G S P A F L H S P S C P A I		replace S	R G S P A F L H S S S C P A I		replace S	R G S P A F L H S P S C P A I		replace S	R G S P A F L H S P S S P A I
	WT	R G S P A F L H S P S C P A I		replace T	R T S P A F L H S P S C P A I		replace T	R G T P A F L H S P S C P A I		replace T	R G S T A F L H S P S C P A I		replace T	R G S P T F L H S P S C P A I		replace T	R G S P A T L H S P S C P A I		replace T	R G S P A F T H S P S C P A I		replace T	R G S P A F L T S P S C P A I		replace T	R G S P A F L H T P S C P A I		replace T	R G S P A F L H S T S C P A I		replace T	R G S P A F L H S P T C P A I		replace T	R G S P A F L H S P S T P A I
	WT	R G S P A F L H S P S C P A I		replace Y	R Y S P A F L H S P S C P A I		replace Y	R G Y P A F L H S P S C P A I		replace Y	R G S Y A F L H S P S C P A I		replace Y	R G S P Y F L H S P S C P A I		replace Y	R G S P A Y L H S P S C P A I		replace Y	R G S P A F Y H S P S C P A I		replace Y	R G S P A F L Y S P S C P A I		replace Y	R G S P A F L H Y P S C P A I		replace Y	R G S P A F L H S Y S C P A I		replace Y	R G S P A F L H S P Y C P A I		replace Y	R G S P A F L H S P S Y P A I
	WT	R G S P A F L H S P S C P A I		replace V	R V S P A F L H S P S C P A I		replace V	R G V P A F L H S P S C P A I		replace V	R G S V A F L H S P S C P A I		replace V	R G S P V F L H S P S C P A I		replace V	R G S P A V L H S P S C P A I		replace V	R G S P A F V H S P S C P A I		replace V	R G S P A F L V S P S C P A I		replace V	R G S P A F L H V P S C P A I		replace V	R G S P A F L H S V S C P A I		replace V	R G S P A F L H S P V C P A I		replace V	R G S P A F L H S P S V P A I
	WT	R G S P A F L H S P S C P A I		replace C	R C S P A F L H S P S C P A I		replace C	R G C P A F L H S P S C P A I		replace C	R G S C A F L H S P S C P A I		replace C	R G S P C F L H S P S C P A I		replace C	R G S P A C L H S P S C P A I		replace C	R G S P A F C H S P S C P A I		replace C	R G S P A F L C S P S C P A I		replace C	R G S P A F L H C P S C P A I		replace C	R G S P A F L H S C S C P A I		replace C	R G S P A F L H S P C C P A I		replace C	R G S P A F L H S P S C P A I

## Sheet: Figure 7B
Long specificity scan for RNF113A-derived peptide
	RNF113A	G D S C K F L H D R S D Y K H
		column: WT, control			column: replacing D at position -6			column: replacing S at position -5			column: replacing C at position -4			column: replacing K at position -3			column: replacing F at position -2			column: replacing L at position -1			column: replacing H at position 0			column: replacing D at position +1			column: replacing R at position +2			column: replacing S at position +3			column: replacing D at position +4
	WT	G D S C K F L H D R S D Y K H		replace A	G A S C K F L H D R S D Y K H		replace A	G D A C K F L H D R S D Y K H		replace A	G D S A K F L H D R S D Y K H		replace A	G D S C A F L H D R S D Y K H		replace A	G D S C K A L H D R S D Y K H		replace A	G D S C K F A H D R S D Y K H		replace A	G D S C K F L A D R S D Y K H		replace A	G D S C K F L H A R S D Y K H		replace A	G D S C K F L H D A S D Y K H		replace A	G D S C K F L H D R A D Y K H		replace A	G D S C K F L H D R S A Y K H
	WT	G D S C K F L H D R S D Y K H		replace R	G R S C K F L H D R S D Y K H		replace R	G D R C K F L H D R S D Y K H		replace R	G D S R K F L H D R S D Y K H		replace R	G D S C R F L H D R S D Y K H		replace R	G D S C K R L H D R S D Y K H		replace R	G D S C K F R H D R S D Y K H		replace R	G D S C K F L R D R S D Y K H		replace R	G D S C K F L H R R S D Y K H		replace R	G D S C K F L H D R S D Y K H		replace R	G D S C K F L H D R R D Y K H		replace R	G D S C K F L H D R S R Y K H
	WT	G D S C K F L H D R S D Y K H		replace N	G N S C K F L H D R S D Y K H		replace N	G D N C K F L H D R S D Y K H		replace N	G D S N K F L H D R S D Y K H		replace N	G D S C N F L H D R S D Y K H		replace N	G D S C K N L H D R S D Y K H		replace N	G D S C K F N H D R S D Y K H		replace N	G D S C K F L N D R S D Y K H		replace N	G D S C K F L H N R S D Y K H		replace N	G D S C K F L H D N S D Y K H		replace N	G D S C K F L H D R N D Y K H		replace N	G D S C K F L H D R S N Y K H
	WT	G D S C K F L H D R S D Y K H		replace D	G D S C K F L H D R S D Y K H		replace D	G D D C K F L H D R S D Y K H		replace D	G D S D K F L H D R S D Y K H		replace D	G D S C D F L H D R S D Y K H		replace D	G D S C K D L H D R S D Y K H		replace D	G D S C K F D H D R S D Y K H		replace D	G D S C K F L D D R S D Y K H		replace D	G D S C K F L H D R S D Y K H		replace D	G D S C K F L H D D S D Y K H		replace D	G D S C K F L H D R D D Y K H		replace D	G D S C K F L H D R S D Y K H
	WT	G D S C K F L H D R S D Y K H		replace Q	G Q S C K F L H D R S D Y K H		replace Q	G D Q C K F L H D R S D Y K H		replace Q	G D S Q K F L H D R S D Y K H		replace Q	G D S C Q F L H D R S D Y K H		replace Q	G D S C K Q L H D R S D Y K H		replace Q	G D S C K F Q H D R S D Y K H		replace Q	G D S C K F L Q D R S D Y K H		replace Q	G D S C K F L H Q R S D Y K H		replace Q	G D S C K F L H D Q S D Y K H		replace Q	G D S C K F L H D R Q D Y K H		replace Q	G D S C K F L H D R S Q Y K H
	WT	G D S C K F L H D R S D Y K H		replace E	G E S C K F L H D R S D Y K H		replace E	G D E C K F L H D R S D Y K H		replace E	G D S E K F L H D R S D Y K H		replace E	G D S C E F L H D R S D Y K H		replace E	G D S C K E L H D R S D Y K H		replace E	G D S C K F E H D R S D Y K H		replace E	G D S C K F L E D R S D Y K H		replace E	G D S C K F L H E R S D Y K H		replace E	G D S C K F L H D E S D Y K H		replace E	G D S C K F L H D R E D Y K H		replace E	G D S C K F L H D R S E Y K H
	WT	G D S C K F L H D R S D Y K H		replace G	G G S C K F L H D R S D Y K H		replace G	G D G C K F L H D R S D Y K H		replace G	G D S G K F L H D R S D Y K H		replace G	G D S C G F L H D R S D Y K H		replace G	G D S C K G L H D R S D Y K H		replace G	G D S C K F G H D R S D Y K H		replace G	G D S C K F L G D R S D Y K H		replace G	G D S C K F L H G R S D Y K H		replace G	G D S C K F L H D G S D Y K H		replace G	G D S C K F L H D R G D Y K H		replace G	G D S C K F L H D R S G Y K H
	WT	G D S C K F L H D R S D Y K H		replace H	G H S C K F L H D R S D Y K H		replace H	G D H C K F L H D R S D Y K H		replace H	G D S H K F L H D R S D Y K H		replace H	G D S C H F L H D R S D Y K H		replace H	G D S C K H L H D R S D Y K H		replace H	G D S C K F H H D R S D Y K H		replace H	G D S C K F L H D R S D Y K H		replace H	G D S C K F L H H R S D Y K H		replace H	G D S C K F L H D H S D Y K H		replace H	G D S C K F L H D R H D Y K H		replace H	G D S C K F L H D R S H Y K H
	WT	G D S C K F L H D R S D Y K H		replace I	G I S C K F L H D R S D Y K H		replace I	G D I C K F L H D R S D Y K H		replace I	G D S I K F L H D R S D Y K H		replace I	G D S C I F L H D R S D Y K H		replace I	G D S C K I L H D R S D Y K H		replace I	G D S C K F I H D R S D Y K H		replace I	G D S C K F L I D R S D Y K H		replace I	G D S C K F L H I R S D Y K H		replace I	G D S C K F L H D I S D Y K H		replace I	G D S C K F L H D R I D Y K H		replace I	G D S C K F L H D R S I Y K H
	WT	G D S C K F L H D R S D Y K H		replace L	G L S C K F L H D R S D Y K H		replace L	G D L C K F L H D R S D Y K H		replace L	G D S L K F L H D R S D Y K H		replace L	G D S C L F L H D R S D Y K H		replace L	G D S C K L L H D R S D Y K H		replace L	G D S C K F L H D R S D Y K H		replace L	G D S C K F L L D R S D Y K H		replace L	G D S C K F L H L R S D Y K H		replace L	G D S C K F L H D L S D Y K H		replace L	G D S C K F L H D R L D Y K H		replace L	G D S C K F L H D R S L Y K H
	WT	G D S C K F L H D R S D Y K H		replace K	G K S C K F L H D R S D Y K H		replace K	G D K C K F L H D R S D Y K H		replace K	G D S K K F L H D R S D Y K H		replace K	G D S C K F L H D R S D Y K H		replace K	G D S C K K L H D R S D Y K H		replace K	G D S C K F K H D R S D Y K H		replace K	G D S C K F L K D R S D Y K H		replace K	G D S C K F L H K R S D Y K H		replace K	G D S C K F L H D K S D Y K H		replace K	G D S C K F L H D R K D Y K H		replace K	G D S C K F L H D R S K Y K H
	WT	G D S C K F L H D R S D Y K H		replace M	G M S C K F L H D R S D Y K H		replace M	G D M C K F L H D R S D Y K H		replace M	G D S M K F L H D R S D Y K H		replace M	G D S C M F L H D R S D Y K H		replace M	G D S C K M L H D R S D Y K H		replace M	G D S C K F M H D R S D Y K H		replace M	G D S C K F L M D R S D Y K H		replace M	G D S C K F L H M R S D Y K H		replace M	G D S C K F L H D M S D Y K H		replace M	G D S C K F L H D R M D Y K H		replace M	G D S C K F L H D R S M Y K H
	WT	G D S C K F L H D R S D Y K H		replace F	G F S C K F L H D R S D Y K H		replace F	G D F C K F L H D R S D Y K H		replace F	G D S F K F L H D R S D Y K H		replace F	G D S C F F L H D R S D Y K H		replace F	G D S C K F L H D R S D Y K H		replace F	G D S C K F F H D R S D Y K H		replace F	G D S C K F L F D R S D Y K H		replace F	G D S C K F L H F R S D Y K H		replace F	G D S C K F L H D F S D Y K H		replace F	G D S C K F L H D R F D Y K H		replace F	G D S C K F L H D R S F Y K H
	WT	G D S C K F L H D R S D Y K H		replace P	G P S C K F L H D R S D Y K H		replace P	G D P C K F L H D R S D Y K H		replace P	G D S P K F L H D R S D Y K H		replace P	G D S C P F L H D R S D Y K H		replace P	G D S C K P L H D R S D Y K H		replace P	G D S C K F P H D R S D Y K H		replace P	G D S C K F L P D R S D Y K H		replace P	G D S C K F L H P R S D Y K H		replace P	G D S C K F L H D P S D Y K H		replace P	G D S C K F L H D R P D Y K H		replace P	G D S C K F L H D R S P Y K H
	WT	G D S C K F L H D R S D Y K H		replace S	G S S C K F L H D R S D Y K H		replace S	G D S C K F L H D R S D Y K H		replace S	G D S S K F L H D R S D Y K H		replace S	G D S C S F L H D R S D Y K H		replace S	G D S C K S L H D R S D Y K H		replace S	G D S C K F S H D R S D Y K H		replace S	G D S C K F L S D R S D Y K H		replace S	G D S C K F L H S R S D Y K H		replace S	G D S C K F L H D S S D Y K H		replace S	G D S C K F L H D R S D Y K H		replace S	G D S C K F L H D R S S Y K H
	WT	G D S C K F L H D R S D Y K H		replace T	G T S C K F L H D R S D Y K H		replace T	G D T C K F L H D R S D Y K H		replace T	G D S T K F L H D R S D Y K H		replace T	G D S C T F L H D R S D Y K H		replace T	G D S C K T L H D R S D Y K H		replace T	G D S C K F T H D R S D Y K H		replace T	G D S C K F L T D R S D Y K H		replace T	G D S C K F L H T R S D Y K H		replace T	G D S C K F L H D T S D Y K H		replace T	G D S C K F L H D R T D Y K H		replace T	G D S C K F L H D R S T Y K H
	WT	G D S C K F L H D R S D Y K H		replace Y	G Y S C K F L H D R S D Y K H		replace Y	G D Y C K F L H D R S D Y K H		replace Y	G D S Y K F L H D R S D Y K H		replace Y	G D S C Y F L H D R S D Y K H		replace Y	G D S C K Y L H D R S D Y K H		replace Y	G D S C K F Y H D R S D Y K H		replace Y	G D S C K F L Y D R S D Y K H		replace Y	G D S C K F L H Y R S D Y K H		replace Y	G D S C K F L H D Y S D Y K H		replace Y	G D S C K F L H D R Y D Y K H		replace Y	G D S C K F L H D R S Y Y K H
	WT	G D S C K F L H D R S D Y K H		replace V	G V S C K F L H D R S D Y K H		replace V	G D V C K F L H D R S D Y K H		replace V	G D S V K F L H D R S D Y K H		replace V	G D S C V F L H D R S D Y K H		replace V	G D S C K V L H D R S D Y K H		replace V	G D S C K F V H D R S D Y K H		replace V	G D S C K F L V D R S D Y K H		replace V	G D S C K F L H V R S D Y K H		replace V	G D S C K F L H D V S D Y K H		replace V	G D S C K F L H D R V D Y K H		replace V	G D S C K F L H D R S V Y K H
	WT	G D S C K F L H D R S D Y K H		replace C	G C S C K F L H D R S D Y K H		replace C	G D C C K F L H D R S D Y K H		replace C	G D S C K F L H D R S D Y K H		replace C	G D S C C F L H D R S D Y K H		replace C	G D S C K C L H D R S D Y K H		replace C	G D S C K F C H D R S D Y K H		replace C	G D S C K F L C D R S D Y K H		replace C	G D S C K F L H C R S D Y K H		replace C	G D S C K F L H D C S D Y K H		replace C	G D S C K F L H D R C D Y K H		replace C	G D S C K F L H D R S C Y K H

## Sheet: Figure 7C
Long specificity scan for U2AF1-derived peptide
	U2AF1	G D R C S R L H N K P T F S Q
		column: WT, control			column: replacing D at position -6			column: replacing R at position -5			column: replacing C at position -4			column: replacing S at position -3			column: replacing R at position -2			column: replacing L at position -1			column: replacing H at position 0			column: replacing N at position +1			column: replacing K at position +2			column: replacing P at position +3			column: replacing T at position +4
	WT	G D R C S R L H N K P T F S Q		replace A	G A R C S R L H N K P T F S Q		replace A	G D A C S R L H N K P T F S Q		replace A	G D R A S R L H N K P T F S Q		replace A	G D R C A R L H N K P T F S Q		replace A	G D R C S A L H N K P T F S Q		replace A	G D R C S R A H N K P T F S Q		replace A	G D R C S R L A N K P T F S Q		replace A	G D R C S R L H A K P T F S Q		replace A	G D R C S R L H N A P T F S Q		replace A	G D R C S R L H N K A T F S Q		replace A	G D R C S R L H N K P A F S Q
	WT	G D R C S R L H N K P T F S Q		replace R	G R R C S R L H N K P T F S Q		replace R	G D R C S R L H N K P T F S Q		replace R	G D R R S R L H N K P T F S Q		replace R	G D R C R R L H N K P T F S Q		replace R	G D R C S R L H N K P T F S Q		replace R	G D R C S R R H N K P T F S Q		replace R	G D R C S R L R N K P T F S Q		replace R	G D R C S R L H R K P T F S Q		replace R	G D R C S R L H N R P T F S Q		replace R	G D R C S R L H N K R T F S Q		replace R	G D R C S R L H N K P R F S Q
	WT	G D R C S R L H N K P T F S Q		replace N	G N R C S R L H N K P T F S Q		replace N	G D N C S R L H N K P T F S Q		replace N	G D R N S R L H N K P T F S Q		replace N	G D R C N R L H N K P T F S Q		replace N	G D R C S N L H N K P T F S Q		replace N	G D R C S R N H N K P T F S Q		replace N	G D R C S R L N N K P T F S Q		replace N	G D R C S R L H N K P T F S Q		replace N	G D R C S R L H N N P T F S Q		replace N	G D R C S R L H N K N T F S Q		replace N	G D R C S R L H N K P N F S Q
	WT	G D R C S R L H N K P T F S Q		replace D	G D R C S R L H N K P T F S Q		replace D	G D D C S R L H N K P T F S Q		replace D	G D R D S R L H N K P T F S Q		replace D	G D R C D R L H N K P T F S Q		replace D	G D R C S D L H N K P T F S Q		replace D	G D R C S R D H N K P T F S Q		replace D	G D R C S R L D N K P T F S Q		replace D	G D R C S R L H D K P T F S Q		replace D	G D R C S R L H N D P T F S Q		replace D	G D R C S R L H N K D T F S Q		replace D	G D R C S R L H N K P D F S Q
	WT	G D R C S R L H N K P T F S Q		replace Q	G Q R C S R L H N K P T F S Q		replace Q	G D Q C S R L H N K P T F S Q		replace Q	G D R Q S R L H N K P T F S Q		replace Q	G D R C Q R L H N K P T F S Q		replace Q	G D R C S Q L H N K P T F S Q		replace Q	G D R C S R Q H N K P T F S Q		replace Q	G D R C S R L Q N K P T F S Q		replace Q	G D R C S R L H Q K P T F S Q		replace Q	G D R C S R L H N Q P T F S Q		replace Q	G D R C S R L H N K Q T F S Q		replace Q	G D R C S R L H N K P Q F S Q
	WT	G D R C S R L H N K P T F S Q		replace E	G E R C S R L H N K P T F S Q		replace E	G D E C S R L H N K P T F S Q		replace E	G D R E S R L H N K P T F S Q		replace E	G D R C E R L H N K P T F S Q		replace E	G D R C S E L H N K P T F S Q		replace E	G D R C S R E H N K P T F S Q		replace E	G D R C S R L E N K P T F S Q		replace E	G D R C S R L H E K P T F S Q		replace E	G D R C S R L H N E P T F S Q		replace E	G D R C S R L H N K E T F S Q		replace E	G D R C S R L H N K P E F S Q
	WT	G D R C S R L H N K P T F S Q		replace G	G G R C S R L H N K P T F S Q		replace G	G D G C S R L H N K P T F S Q		replace G	G D R G S R L H N K P T F S Q		replace G	G D R C G R L H N K P T F S Q		replace G	G D R C S G L H N K P T F S Q		replace G	G D R C S R G H N K P T F S Q		replace G	G D R C S R L G N K P T F S Q		replace G	G D R C S R L H G K P T F S Q		replace G	G D R C S R L H N G P T F S Q		replace G	G D R C S R L H N K G T F S Q		replace G	G D R C S R L H N K P G F S Q
	WT	G D R C S R L H N K P T F S Q		replace H	G H R C S R L H N K P T F S Q		replace H	G D H C S R L H N K P T F S Q		replace H	G D R H S R L H N K P T F S Q		replace H	G D R C H R L H N K P T F S Q		replace H	G D R C S H L H N K P T F S Q		replace H	G D R C S R H H N K P T F S Q		replace H	G D R C S R L H N K P T F S Q		replace H	G D R C S R L H H K P T F S Q		replace H	G D R C S R L H N H P T F S Q		replace H	G D R C S R L H N K H T F S Q		replace H	G D R C S R L H N K P H F S Q
	WT	G D R C S R L H N K P T F S Q		replace I	G I R C S R L H N K P T F S Q		replace I	G D I C S R L H N K P T F S Q		replace I	G D R I S R L H N K P T F S Q		replace I	G D R C I R L H N K P T F S Q		replace I	G D R C S I L H N K P T F S Q		replace I	G D R C S R I H N K P T F S Q		replace I	G D R C S R L I N K P T F S Q		replace I	G D R C S R L H I K P T F S Q		replace I	G D R C S R L H N I P T F S Q		replace I	G D R C S R L H N K I T F S Q		replace I	G D R C S R L H N K P I F S Q
	WT	G D R C S R L H N K P T F S Q		replace L	G L R C S R L H N K P T F S Q		replace L	G D L C S R L H N K P T F S Q		replace L	G D R L S R L H N K P T F S Q		replace L	G D R C L R L H N K P T F S Q		replace L	G D R C S L L H N K P T F S Q		replace L	G D R C S R L H N K P T F S Q		replace L	G D R C S R L L N K P T F S Q		replace L	G D R C S R L H L K P T F S Q		replace L	G D R C S R L H N L P T F S Q		replace L	G D R C S R L H N K L T F S Q		replace L	G D R C S R L H N K P L F S Q
	WT	G D R C S R L H N K P T F S Q		replace K	G K R C S R L H N K P T F S Q		replace K	G D K C S R L H N K P T F S Q		replace K	G D R K S R L H N K P T F S Q		replace K	G D R C K R L H N K P T F S Q		replace K	G D R C S K L H N K P T F S Q		replace K	G D R C S R K H N K P T F S Q		replace K	G D R C S R L K N K P T F S Q		replace K	G D R C S R L H K K P T F S Q		replace K	G D R C S R L H N K P T F S Q		replace K	G D R C S R L H N K K T F S Q		replace K	G D R C S R L H N K P K F S Q
	WT	G D R C S R L H N K P T F S Q		replace M	G M R C S R L H N K P T F S Q		replace M	G D M C S R L H N K P T F S Q		replace M	G D R M S R L H N K P T F S Q		replace M	G D R C M R L H N K P T F S Q		replace M	G D R C S M L H N K P T F S Q		replace M	G D R C S R M H N K P T F S Q		replace M	G D R C S R L M N K P T F S Q		replace M	G D R C S R L H M K P T F S Q		replace M	G D R C S R L H N M P T F S Q		replace M	G D R C S R L H N K M T F S Q		replace M	G D R C S R L H N K P M F S Q
	WT	G D R C S R L H N K P T F S Q		replace F	G F R C S R L H N K P T F S Q		replace F	G D F C S R L H N K P T F S Q		replace F	G D R F S R L H N K P T F S Q		replace F	G D R C F R L H N K P T F S Q		replace F	G D R C S F L H N K P T F S Q		replace F	G D R C S R F H N K P T F S Q		replace F	G D R C S R L F N K P T F S Q		replace F	G D R C S R L H F K P T F S Q		replace F	G D R C S R L H N F P T F S Q		replace F	G D R C S R L H N K F T F S Q		replace F	G D R C S R L H N K P F F S Q
	WT	G D R C S R L H N K P T F S Q		replace P	G P R C S R L H N K P T F S Q		replace P	G D P C S R L H N K P T F S Q		replace P	G D R P S R L H N K P T F S Q		replace P	G D R C P R L H N K P T F S Q		replace P	G D R C S P L H N K P T F S Q		replace P	G D R C S R P H N K P T F S Q		replace P	G D R C S R L P N K P T F S Q		replace P	G D R C S R L H P K P T F S Q		replace P	G D R C S R L H N P P T F S Q		replace P	G D R C S R L H N K P T F S Q		replace P	G D R C S R L H N K P P F S Q
	WT	G D R C S R L H N K P T F S Q		replace S	G S R C S R L H N K P T F S Q		replace S	G D S C S R L H N K P T F S Q		replace S	G D R S S R L H N K P T F S Q		replace S	G D R C S R L H N K P T F S Q		replace S	G D R C S S L H N K P T F S Q		replace S	G D R C S R S H N K P T F S Q		replace S	G D R C S R L S N K P T F S Q		replace S	G D R C S R L H S K P T F S Q		replace S	G D R C S R L H N S P T F S Q		replace S	G D R C S R L H N K S T F S Q		replace S	G D R C S R L H N K P S F S Q
	WT	G D R C S R L H N K P T F S Q		replace T	G T R C S R L H N K P T F S Q		replace T	G D T C S R L H N K P T F S Q		replace T	G D R T S R L H N K P T F S Q		replace T	G D R C T R L H N K P T F S Q		replace T	G D R C S T L H N K P T F S Q		replace T	G D R C S R T H N K P T F S Q		replace T	G D R C S R L T N K P T F S Q		replace T	G D R C S R L H T K P T F S Q		replace T	G D R C S R L H N T P T F S Q		replace T	G D R C S R L H N K T T F S Q		replace T	G D R C S R L H N K P T F S Q
	WT	G D R C S R L H N K P T F S Q		replace Y	G Y R C S R L H N K P T F S Q		replace Y	G D Y C S R L H N K P T F S Q		replace Y	G D R Y S R L H N K P T F S Q		replace Y	G D R C Y R L H N K P T F S Q		replace Y	G D R C S Y L H N K P T F S Q		replace Y	G D R C S R Y H N K P T F S Q		replace Y	G D R C S R L Y N K P T F S Q		replace Y	G D R C S R L H Y K P T F S Q		replace Y	G D R C S R L H N Y P T F S Q		replace Y	G D R C S R L H N K Y T F S Q		replace Y	G D R C S R L H N K P Y F S Q
	WT	G D R C S R L H N K P T F S Q		replace V	G V R C S R L H N K P T F S Q		replace V	G D V C S R L H N K P T F S Q		replace V	G D R V S R L H N K P T F S Q		replace V	G D R C V R L H N K P T F S Q		replace V	G D R C S V L H N K P T F S Q		replace V	G D R C S R V H N K P T F S Q		replace V	G D R C S R L V N K P T F S Q		replace V	G D R C S R L H V K P T F S Q		replace V	G D R C S R L H N V P T F S Q		replace V	G D R C S R L H N K V T F S Q		replace V	G D R C S R L H N K P V F S Q
	WT	G D R C S R L H N K P T F S Q		replace C	G C R C S R L H N K P T F S Q		replace C	G D C C S R L H N K P T F S Q		replace C	G D R C S R L H N K P T F S Q		replace C	G D R C C R L H N K P T F S Q		replace C	G D R C S C L H N K P T F S Q		replace C	G D R C S R C H N K P T F S Q		replace C	G D R C S R L C N K P T F S Q		replace C	G D R C S R L H C K P T F S Q		replace C	G D R C S R L H N C P T F S Q		replace C	G D R C S R L H N K C T F S Q		replace C	G D R C S R L H N K P C F S Q

## Sheet: Figure 7D
Long specificity scan for ZC3H15-derived peptide
	ZC3H15	G D K C K F S H D L T L E R K
		column: WT, control			column: replacing D at position -6			column: replacing K at position -5			column: replacing C at position -4			column: replacing K at position -3			column: replacing F at position -2			column: replacing S at position -1			column: replacing H at position 0			column: replacing D at position +1			column: replacing L at position +2			column: replacing T at position +3			column: replacing L at position +4
	WT	G D K C K F S H D L T L E R K		replace A	G A K C K F S H D L T L E R K		replace A	G D A C K F S H D L T L E R K		replace A	G D K A K F S H D L T L E R K		replace A	G D K C A F S H D L T L E R K		replace A	G D K C K A S H D L T L E R K		replace A	G D K C K F A H D L T L E R K		replace A	G D K C K F S A D L T L E R K		replace A	G D K C K F S H A L T L E R K		replace A	G D K C K F S H D A T L E R K		replace A	G D K C K F S H D L A L E R K		replace A	G D K C K F S H D L T A E R K
	WT	G D K C K F S H D L T L E R K		replace R	G R K C K F S H D L T L E R K		replace R	G D R C K F S H D L T L E R K		replace R	G D K R K F S H D L T L E R K		replace R	G D K C R F S H D L T L E R K		replace R	G D K C K R S H D L T L E R K		replace R	G D K C K F R H D L T L E R K		replace R	G D K C K F S R D L T L E R K		replace R	G D K C K F S H R L T L E R K		replace R	G D K C K F S H D R T L E R K		replace R	G D K C K F S H D L R L E R K		replace R	G D K C K F S H D L T R E R K
	WT	G D K C K F S H D L T L E R K		replace N	G N K C K F S H D L T L E R K		replace N	G D N C K F S H D L T L E R K		replace N	G D K N K F S H D L T L E R K		replace N	G D K C N F S H D L T L E R K		replace N	G D K C K N S H D L T L E R K		replace N	G D K C K F N H D L T L E R K		replace N	G D K C K F S N D L T L E R K		replace N	G D K C K F S H N L T L E R K		replace N	G D K C K F S H D N T L E R K		replace N	G D K C K F S H D L N L E R K		replace N	G D K C K F S H D L T N E R K
	WT	G D K C K F S H D L T L E R K		replace D	G D K C K F S H D L T L E R K		replace D	G D D C K F S H D L T L E R K		replace D	G D K D K F S H D L T L E R K		replace D	G D K C D F S H D L T L E R K		replace D	G D K C K D S H D L T L E R K		replace D	G D K C K F D H D L T L E R K		replace D	G D K C K F S D D L T L E R K		replace D	G D K C K F S H D L T L E R K		replace D	G D K C K F S H D D T L E R K		replace D	G D K C K F S H D L D L E R K		replace D	G D K C K F S H D L T D E R K
	WT	G D K C K F S H D L T L E R K		replace Q	G Q K C K F S H D L T L E R K		replace Q	G D Q C K F S H D L T L E R K		replace Q	G D K Q K F S H D L T L E R K		replace Q	G D K C Q F S H D L T L E R K		replace Q	G D K C K Q S H D L T L E R K		replace Q	G D K C K F Q H D L T L E R K		replace Q	G D K C K F S Q D L T L E R K		replace Q	G D K C K F S H Q L T L E R K		replace Q	G D K C K F S H D Q T L E R K		replace Q	G D K C K F S H D L Q L E R K		replace Q	G D K C K F S H D L T Q E R K
	WT	G D K C K F S H D L T L E R K		replace E	G E K C K F S H D L T L E R K		replace E	G D E C K F S H D L T L E R K		replace E	G D K E K F S H D L T L E R K		replace E	G D K C E F S H D L T L E R K		replace E	G D K C K E S H D L T L E R K		replace E	G D K C K F E H D L T L E R K		replace E	G D K C K F S E D L T L E R K		replace E	G D K C K F S H E L T L E R K		replace E	G D K C K F S H D E T L E R K		replace E	G D K C K F S H D L E L E R K		replace E	G D K C K F S H D L T E E R K
	WT	G D K C K F S H D L T L E R K		replace G	G G K C K F S H D L T L E R K		replace G	G D G C K F S H D L T L E R K		replace G	G D K G K F S H D L T L E R K		replace G	G D K C G F S H D L T L E R K		replace G	G D K C K G S H D L T L E R K		replace G	G D K C K F G H D L T L E R K		replace G	G D K C K F S G D L T L E R K		replace G	G D K C K F S H G L T L E R K		replace G	G D K C K F S H D G T L E R K		replace G	G D K C K F S H D L G L E R K		replace G	G D K C K F S H D L T G E R K
	WT	G D K C K F S H D L T L E R K		replace H	G H K C K F S H D L T L E R K		replace H	G D H C K F S H D L T L E R K		replace H	G D K H K F S H D L T L E R K		replace H	G D K C H F S H D L T L E R K		replace H	G D K C K H S H D L T L E R K		replace H	G D K C K F H H D L T L E R K		replace H	G D K C K F S H D L T L E R K		replace H	G D K C K F S H H L T L E R K		replace H	G D K C K F S H D H T L E R K		replace H	G D K C K F S H D L H L E R K		replace H	G D K C K F S H D L T H E R K
	WT	G D K C K F S H D L T L E R K		replace I	G I K C K F S H D L T L E R K		replace I	G D I C K F S H D L T L E R K		replace I	G D K I K F S H D L T L E R K		replace I	G D K C I F S H D L T L E R K		replace I	G D K C K I S H D L T L E R K		replace I	G D K C K F I H D L T L E R K		replace I	G D K C K F S I D L T L E R K		replace I	G D K C K F S H I L T L E R K		replace I	G D K C K F S H D I T L E R K		replace I	G D K C K F S H D L I L E R K		replace I	G D K C K F S H D L T I E R K
	WT	G D K C K F S H D L T L E R K		replace L	G L K C K F S H D L T L E R K		replace L	G D L C K F S H D L T L E R K		replace L	G D K L K F S H D L T L E R K		replace L	G D K C L F S H D L T L E R K		replace L	G D K C K L S H D L T L E R K		replace L	G D K C K F L H D L T L E R K		replace L	G D K C K F S L D L T L E R K		replace L	G D K C K F S H L L T L E R K		replace L	G D K C K F S H D L T L E R K		replace L	G D K C K F S H D L L L E R K		replace L	G D K C K F S H D L T L E R K
	WT	G D K C K F S H D L T L E R K		replace K	G K K C K F S H D L T L E R K		replace K	G D K C K F S H D L T L E R K		replace K	G D K K K F S H D L T L E R K		replace K	G D K C K F S H D L T L E R K		replace K	G D K C K K S H D L T L E R K		replace K	G D K C K F K H D L T L E R K		replace K	G D K C K F S K D L T L E R K		replace K	G D K C K F S H K L T L E R K		replace K	G D K C K F S H D K T L E R K		replace K	G D K C K F S H D L K L E R K		replace K	G D K C K F S H D L T K E R K
	WT	G D K C K F S H D L T L E R K		replace M	G M K C K F S H D L T L E R K		replace M	G D M C K F S H D L T L E R K		replace M	G D K M K F S H D L T L E R K		replace M	G D K C M F S H D L T L E R K		replace M	G D K C K M S H D L T L E R K		replace M	G D K C K F M H D L T L E R K		replace M	G D K C K F S M D L T L E R K		replace M	G D K C K F S H M L T L E R K		replace M	G D K C K F S H D M T L E R K		replace M	G D K C K F S H D L M L E R K		replace M	G D K C K F S H D L T M E R K
	WT	G D K C K F S H D L T L E R K		replace F	G F K C K F S H D L T L E R K		replace F	G D F C K F S H D L T L E R K		replace F	G D K F K F S H D L T L E R K		replace F	G D K C F F S H D L T L E R K		replace F	G D K C K F S H D L T L E R K		replace F	G D K C K F F H D L T L E R K		replace F	G D K C K F S F D L T L E R K		replace F	G D K C K F S H F L T L E R K		replace F	G D K C K F S H D F T L E R K		replace F	G D K C K F S H D L F L E R K		replace F	G D K C K F S H D L T F E R K
	WT	G D K C K F S H D L T L E R K		replace P	G P K C K F S H D L T L E R K		replace P	G D P C K F S H D L T L E R K		replace P	G D K P K F S H D L T L E R K		replace P	G D K C P F S H D L T L E R K		replace P	G D K C K P S H D L T L E R K		replace P	G D K C K F P H D L T L E R K		replace P	G D K C K F S P D L T L E R K		replace P	G D K C K F S H P L T L E R K		replace P	G D K C K F S H D P T L E R K		replace P	G D K C K F S H D L P L E R K		replace P	G D K C K F S H D L T P E R K
	WT	G D K C K F S H D L T L E R K		replace S	G S K C K F S H D L T L E R K		replace S	G D S C K F S H D L T L E R K		replace S	G D K S K F S H D L T L E R K		replace S	G D K C S F S H D L T L E R K		replace S	G D K C K S S H D L T L E R K		replace S	G D K C K F S H D L T L E R K		replace S	G D K C K F S S D L T L E R K		replace S	G D K C K F S H S L T L E R K		replace S	G D K C K F S H D S T L E R K		replace S	G D K C K F S H D L S L E R K		replace S	G D K C K F S H D L T S E R K
	WT	G D K C K F S H D L T L E R K		replace T	G T K C K F S H D L T L E R K		replace T	G D T C K F S H D L T L E R K		replace T	G D K T K F S H D L T L E R K		replace T	G D K C T F S H D L T L E R K		replace T	G D K C K T S H D L T L E R K		replace T	G D K C K F T H D L T L E R K		replace T	G D K C K F S T D L T L E R K		replace T	G D K C K F S H T L T L E R K		replace T	G D K C K F S H D T T L E R K		replace T	G D K C K F S H D L T L E R K		replace T	G D K C K F S H D L T T E R K
	WT	G D K C K F S H D L T L E R K		replace Y	G Y K C K F S H D L T L E R K		replace Y	G D Y C K F S H D L T L E R K		replace Y	G D K Y K F S H D L T L E R K		replace Y	G D K C Y F S H D L T L E R K		replace Y	G D K C K Y S H D L T L E R K		replace Y	G D K C K F Y H D L T L E R K		replace Y	G D K C K F S Y D L T L E R K		replace Y	G D K C K F S H Y L T L E R K		replace Y	G D K C K F S H D Y T L E R K		replace Y	G D K C K F S H D L Y L E R K		replace Y	G D K C K F S H D L T Y E R K
	WT	G D K C K F S H D L T L E R K		replace V	G V K C K F S H D L T L E R K		replace V	G D V C K F S H D L T L E R K		replace V	G D K V K F S H D L T L E R K		replace V	G D K C V F S H D L T L E R K		replace V	G D K C K V S H D L T L E R K		replace V	G D K C K F V H D L T L E R K		replace V	G D K C K F S V D L T L E R K		replace V	G D K C K F S H V L T L E R K		replace V	G D K C K F S H D V T L E R K		replace V	G D K C K F S H D L V L E R K		replace V	G D K C K F S H D L T V E R K
	WT	G D K C K F S H D L T L E R K		replace C	G C K C K F S H D L T L E R K		replace C	G D C C K F S H D L T L E R K		replace C	G D K C K F S H D L T L E R K		replace C	G D K C C F S H D L T L E R K		replace C	G D K C K C S H D L T L E R K		replace C	G D K C K F C H D L T L E R K		replace C	G D K C K F S C D L T L E R K		replace C	G D K C K F S H C L T L E R K		replace C	G D K C K F S H D C T L E R K		replace C	G D K C K F S H D L C L E R K		replace C	G D K C K F S H D L T C E R K

## Sheet: Suppl Fig S5
Short specificity scan for RNF113A-derived peptide
	RNF113A	G D S C K F L H D R S D Y K H
		column: WT, control			column: replacing C at position -4			column: replacing K at position -3			column: replacing F at position -2			column: replacing L at position -1			column: replacing H at position 0			column: replacing D at position +1			column: replacing R at position +2			column: replacing S at position +3			column: replacing D at position +4
	WT	G D S C K F L H D R S D Y K H		replace A	G D S A K F L H D R S D Y K H		replace A	G D S C A F L H D R S D Y K H		replace A	G D S C K A L H D R S D Y K H		replace A	G D S C K F A H D R S D Y K H		replace A	G D S C K F L A D R S D Y K H		replace A	G D S C K F L H A R S D Y K H		replace A	G D S C K F L H D A S D Y K H		replace A	G D S C K F L H D R A D Y K H		replace A	G D S C K F L H D R S A Y K H
	WT	G D S C K F L H D R S D Y K H		replace R	G D S R K F L H D R S D Y K H		replace R	G D S C R F L H D R S D Y K H		replace R	G D S C K R L H D R S D Y K H		replace R	G D S C K F R H D R S D Y K H		replace R	G D S C K F L R D R S D Y K H		replace R	G D S C K F L H R R S D Y K H		replace R	G D S C K F L H D R S D Y K H		replace R	G D S C K F L H D R R D Y K H		replace R	G D S C K F L H D R S R Y K H
	WT	G D S C K F L H D R S D Y K H		replace N	G D S N K F L H D R S D Y K H		replace N	G D S C N F L H D R S D Y K H		replace N	G D S C K N L H D R S D Y K H		replace N	G D S C K F N H D R S D Y K H		replace N	G D S C K F L N D R S D Y K H		replace N	G D S C K F L H N R S D Y K H		replace N	G D S C K F L H D N S D Y K H		replace N	G D S C K F L H D R N D Y K H		replace N	G D S C K F L H D R S N Y K H
	WT	G D S C K F L H D R S D Y K H		replace D	G D S D K F L H D R S D Y K H		replace D	G D S C D F L H D R S D Y K H		replace D	G D S C K D L H D R S D Y K H		replace D	G D S C K F D H D R S D Y K H		replace D	G D S C K F L D D R S D Y K H		replace D	G D S C K F L H D R S D Y K H		replace D	G D S C K F L H D D S D Y K H		replace D	G D S C K F L H D R D D Y K H		replace D	G D S C K F L H D R S D Y K H
	WT	G D S C K F L H D R S D Y K H		replace Q	G D S Q K F L H D R S D Y K H		replace Q	G D S C Q F L H D R S D Y K H		replace Q	G D S C K Q L H D R S D Y K H		replace Q	G D S C K F Q H D R S D Y K H		replace Q	G D S C K F L Q D R S D Y K H		replace Q	G D S C K F L H Q R S D Y K H		replace Q	G D S C K F L H D Q S D Y K H		replace Q	G D S C K F L H D R Q D Y K H		replace Q	G D S C K F L H D R S Q Y K H
	WT	G D S C K F L H D R S D Y K H		replace E	G D S E K F L H D R S D Y K H		replace E	G D S C E F L H D R S D Y K H		replace E	G D S C K E L H D R S D Y K H		replace E	G D S C K F E H D R S D Y K H		replace E	G D S C K F L E D R S D Y K H		replace E	G D S C K F L H E R S D Y K H		replace E	G D S C K F L H D E S D Y K H		replace E	G D S C K F L H D R E D Y K H		replace E	G D S C K F L H D R S E Y K H
	WT	G D S C K F L H D R S D Y K H		replace G	G D S G K F L H D R S D Y K H		replace G	G D S C G F L H D R S D Y K H		replace G	G D S C K G L H D R S D Y K H		replace G	G D S C K F G H D R S D Y K H		replace G	G D S C K F L G D R S D Y K H		replace G	G D S C K F L H G R S D Y K H		replace G	G D S C K F L H D G S D Y K H		replace G	G D S C K F L H D R G D Y K H		replace G	G D S C K F L H D R S G Y K H
	WT	G D S C K F L H D R S D Y K H		replace H	G D S H K F L H D R S D Y K H		replace H	G D S C H F L H D R S D Y K H		replace H	G D S C K H L H D R S D Y K H		replace H	G D S C K F H H D R S D Y K H		replace H	G D S C K F L H D R S D Y K H		replace H	G D S C K F L H H R S D Y K H		replace H	G D S C K F L H D H S D Y K H		replace H	G D S C K F L H D R H D Y K H		replace H	G D S C K F L H D R S H Y K H
	WT	G D S C K F L H D R S D Y K H		replace I	G D S I K F L H D R S D Y K H		replace I	G D S C I F L H D R S D Y K H		replace I	G D S C K I L H D R S D Y K H		replace I	G D S C K F I H D R S D Y K H		replace I	G D S C K F L I D R S D Y K H		replace I	G D S C K F L H I R S D Y K H		replace I	G D S C K F L H D I S D Y K H		replace I	G D S C K F L H D R I D Y K H		replace I	G D S C K F L H D R S I Y K H
	WT	G D S C K F L H D R S D Y K H		replace L	G D S L K F L H D R S D Y K H		replace L	G D S C L F L H D R S D Y K H		replace L	G D S C K L L H D R S D Y K H		replace L	G D S C K F L H D R S D Y K H		replace L	G D S C K F L L D R S D Y K H		replace L	G D S C K F L H L R S D Y K H		replace L	G D S C K F L H D L S D Y K H		replace L	G D S C K F L H D R L D Y K H		replace L	G D S C K F L H D R S L Y K H
	WT	G D S C K F L H D R S D Y K H		replace K	G D S K K F L H D R S D Y K H		replace K	G D S C K F L H D R S D Y K H		replace K	G D S C K K L H D R S D Y K H		replace K	G D S C K F K H D R S D Y K H		replace K	G D S C K F L K D R S D Y K H		replace K	G D S C K F L H K R S D Y K H		replace K	G D S C K F L H D K S D Y K H		replace K	G D S C K F L H D R K D Y K H		replace K	G D S C K F L H D R S K Y K H
	WT	G D S C K F L H D R S D Y K H		replace M	G D S M K F L H D R S D Y K H		replace M	G D S C M F L H D R S D Y K H		replace M	G D S C K M L H D R S D Y K H		replace M	G D S C K F M H D R S D Y K H		replace M	G D S C K F L M D R S D Y K H		replace M	G D S C K F L H M R S D Y K H		replace M	G D S C K F L H D M S D Y K H		replace M	G D S C K F L H D R M D Y K H		replace M	G D S C K F L H D R S M Y K H
	WT	G D S C K F L H D R S D Y K H		replace F	G D S F K F L H D R S D Y K H		replace F	G D S C F F L H D R S D Y K H		replace F	G D S C K F L H D R S D Y K H		replace F	G D S C K F F H D R S D Y K H		replace F	G D S C K F L F D R S D Y K H		replace F	G D S C K F L H F R S D Y K H		replace F	G D S C K F L H D F S D Y K H		replace F	G D S C K F L H D R F D Y K H		replace F	G D S C K F L H D R S F Y K H
	WT	G D S C K F L H D R S D Y K H		replace P	G D S P K F L H D R S D Y K H		replace P	G D S C P F L H D R S D Y K H		replace P	G D S C K P L H D R S D Y K H		replace P	G D S C K F P H D R S D Y K H		replace P	G D S C K F L P D R S D Y K H		replace P	G D S C K F L H P R S D Y K H		replace P	G D S C K F L H D P S D Y K H		replace P	G D S C K F L H D R P D Y K H		replace P	G D S C K F L H D R S P Y K H
	WT	G D S C K F L H D R S D Y K H		replace S	G D S S K F L H D R S D Y K H		replace S	G D S C S F L H D R S D Y K H		replace S	G D S C K S L H D R S D Y K H		replace S	G D S C K F S H D R S D Y K H		replace S	G D S C K F L S D R S D Y K H		replace S	G D S C K F L H S R S D Y K H		replace S	G D S C K F L H D S S D Y K H		replace S	G D S C K F L H D R S D Y K H		replace S	G D S C K F L H D R S S Y K H
	WT	G D S C K F L H D R S D Y K H		replace T	G D S T K F L H D R S D Y K H		replace T	G D S C T F L H D R S D Y K H		replace T	G D S C K T L H D R S D Y K H		replace T	G D S C K F T H D R S D Y K H		replace T	G D S C K F L T D R S D Y K H		replace T	G D S C K F L H T R S D Y K H		replace T	G D S C K F L H D T S D Y K H		replace T	G D S C K F L H D R T D Y K H		replace T	G D S C K F L H D R S T Y K H
	WT	G D S C K F L H D R S D Y K H		replace Y	G D S Y K F L H D R S D Y K H		replace Y	G D S C Y F L H D R S D Y K H		replace Y	G D S C K Y L H D R S D Y K H		replace Y	G D S C K F Y H D R S D Y K H		replace Y	G D S C K F L Y D R S D Y K H		replace Y	G D S C K F L H Y R S D Y K H		replace Y	G D S C K F L H D Y S D Y K H		replace Y	G D S C K F L H D R Y D Y K H		replace Y	G D S C K F L H D R S Y Y K H
	WT	G D S C K F L H D R S D Y K H		replace V	G D S V K F L H D R S D Y K H		replace V	G D S C V F L H D R S D Y K H		replace V	G D S C K V L H D R S D Y K H		replace V	G D S C K F V H D R S D Y K H		replace V	G D S C K F L V D R S D Y K H		replace V	G D S C K F L H V R S D Y K H		replace V	G D S C K F L H D V S D Y K H		replace V	G D S C K F L H D R V D Y K H		replace V	G D S C K F L H D R S V Y K H
	WT	G D S C K F L H D R S D Y K H		replace C	G D S C K F L H D R S D Y K H		replace C	G D S C C F L H D R S D Y K H		replace C	G D S C K C L H D R S D Y K H		replace C	G D S C K F C H D R S D Y K H		replace C	G D S C K F L C D R S D Y K H		replace C	G D S C K F L H C R S D Y K H		replace C	G D S C K F L H D C S D Y K H		replace C	G D S C K F L H D R C D Y K H		replace C	G D S C K F L H D R S C Y K H
